# Supplementary material for: Insight into erythrocyte phospholipid molecular flux in healthy humans and in patients with acute respiratory distress syndrome
Source: PLoS One. 2019 Aug 27;14(8):e0221595. doi: 10.1371/journal.pone.0221595 (PMC6711597; doi:10.1371/journal.pone.0221595)
Supplement: S1 Data — (XLSX) [file pone.0221595.s001.xlsx]

## Sheet: Plasma Control data 
1	Plasma PC concentrations			Concentration	SEM
	𝜇mol/ml		PC16:0/16:0	0.0172462	0.00200463
	T=0		PC16:0/18:2	0.592756	0.0574775
			PC16:0/18:1	0.276403	0.032814
			PC16:0/20:4	0.232787	0.021227
			PC18:1/18:2	0.173872	0.0189203
			PC18:0/18:2	0.316293	0.0419388
			PC18:0/18:1	0.0514156	0.00810277
			PC16:0/22:6	0.0834892	0.00735741
			PC18:1/20:4	0.0596665	0.00630032
			PC18:0/20:4	0.116822	0.0133628
			PC18:0/20:3	0.0437068	0.00628195
			PC18:0/22:6	0.0242447	0.00265774
2	Plasma LPC concentrations			Concentration	SEM
	𝜇mol/ml		LPC16:0	0.0266055	0.00719811
	T=0		LPC18:2	0.0244738	0.00628394
			LPC18:1	0.0125054	0.00340022
			LPC18:0	0.0107161	0.00242892
			LPC20:4	0.00917957	0.00279404
3	Plasma SM concentrations			Concentration	SEM
	𝜇mol/ml		SM16:1	0.0101789	0.000777555
	T=0		SM16:0	0.0776812	0.00648617
			SM18:1	0.00684797	0.000498194
			SM18:0	0.0151913	0.00116827
			SM24:2	0.0218864	0.00174135
			SM24:1	0.0493183	0.00362812
			SM24:0	0.016746	0.00142565
4	Factional Composition PC			0	8	24	48	72	96			SEM (%)		0	8	24	48	72	96
	%		PC16:0/16:0	0.792364	0.819695	0.840152	0.837994	0.807236	0.902431				PC16:0/16:0	0.0745351	0.0633598	0.0595309	0.0501396	0.0658955	0.0529273
			PC16:0/18:2	30.1617	30.7791	30.8992	30.1056	30.8736	30.0888				PC16:0/18:2	0.65501	0.450019	0.731726	0.715886	0.970685	1.00503
			PC16:0/18:1	13.8093	13.3384	13.8305	13.8585	12.8576	13.9447				PC16:0/18:1	1.50307	1.56836	1.49396	1.56842	1.73618	1.90885
			PC16:0/20:4	11.7774	11.5829	11.487	12.3058	12.1681	12.2009				PC16:0/20:4	0.908798	1.02057	0.802728	0.847832	0.965256	1.00048
			PC18:1/18:2	8.81417	8.84491	8.85759	8.80985	9.10215	8.88608				PC18:1/18:2	0.509937	0.515503	0.566006	0.683895	0.635314	0.648515
			PC18:0/18:2	15.8707	16.5276	15.9259	15.088	15.7422	15.1682				PC18:0/18:2	1.66609	1.64088	1.63216	1.77206	1.80718	1.94985
			PC18:0/18:1	2.46653	2.45873	2.37418	2.13447	2.10694	2.15715				PC18:0/18:1	0.330567	0.285822	0.239864	0.208503	0.201506	0.207762
			PC16:0/22:6	4.28389	3.9314	3.98574	4.3713	4.20872	4.38143				PC16:0/22:6	0.479483	0.341991	0.325757	0.340398	0.395954	0.354568
			PC18:1/20:4	2.76296	2.60171	2.70734	2.89638	2.74215	2.7797				PC18:1/20:4	0.109416	0.176362	0.178386	0.193599	0.108339	0.148126
			PC18:0/20:4	5.79074	5.68227	5.62407	5.97262	5.94173	5.94542				PC18:0/20:4	0.574511	0.717762	0.560466	0.54471	0.62197	0.529546
			PC18:0/20:3	2.19813	2.2121	2.24832	2.3158	2.19727	2.23684				PC18:0/20:3	0.209713	0.216895	0.236811	0.245826	0.243602	0.244779
			PC18:0/22:6	1.27218	1.22122	1.21995	1.3038	1.25221	1.30826				PC18:0/22:6	0.0619415	0.0924841	0.0537194	0.0767171	0.074319	0.0658991
5	Fractional composition LPC			0	8	24	48	72	96			SEM (%)		0	8	24	48	72	96
	%		LPC16:0	31.7071	30.4413	30.4074	30.5604	29.7855	31.1127				LPC16:0	0.568138	1.5697	1.05899	0.463156	1.33235	1.42994
			LPC18:2	29.0624	31.6829	30.3287	29.5902	31.511	29.5542				LPC18:2	0.520741	1.40342	1.46768	1.1356	1.38123	1.27722
			LPC18:1	14.5638	14.4517	14.8269	14.1836	13.9271	14.3408				LPC18:1	0.923958	1.10469	1.04806	1.03212	1.0839	1.05983
			LPC18:0	13.5978	13.4017	13.6408	13.4228	12.7914	12.9876				LPC18:0	1.48511	1.00474	1.6882	1.98161	1.12515	1.51417
			LPC20:4	11.0688	10.0224	10.7963	12.2429	11.9851	12.0048				LPC20:4	0.942249	1.3156	0.993438	1.04357	0.996771	0.888698
6	Fractional composition SM			0	8	24	48	72	96			SEM (%)		0	8	24	48	72	96
	%		SM16:1	5.3046	5.36759	5.24782	5.19886	5.15898	5.05712				SM16:1	0.135296	0.156034	0.287878	0.235609	0.221868	0.254903
			SM16:0	36.8701	37.2855	37.1339	36.3726	36.6175	36.121				SM16:0	0.999835	1.05014	0.800719	0.842621	0.976235	0.929572
			SM18:1	3.48476	3.55071	3.58096	3.57383	3.52697	3.50851				SM18:1	0.145315	0.17054	0.182728	0.188817	0.169149	0.181909
			SM18:0	7.44596	7.38721	7.44239	7.40436	7.35443	7.33072				SM18:0	0.331947	0.271616	0.282301	0.237965	0.242711	0.340545
			SM24:2	12.0873	12.0593	11.7886	12.2897	12.2122	12.2711				SM24:2	0.363702	0.436429	0.346717	0.311282	0.229723	0.346981
			SM24:1	26.0461	25.6521	25.7898	26.203	26.1852	26.501				SM24:1	0.568481	0.808478	0.647627	0.923249	0.828303	0.862327
			SM24:0	8.76127	8.69766	9.01649	8.9576	8.94467	9.21052				SM24:0	0.565197	0.429101	0.534255	0.434825	0.470227	0.389599
7	Fractional Methyl-D9			8	24	48	72	96				SEM (%)		8	24	48	72	96
	Enrichment PC (%)		D9PC16:0/16:0	0.344977	0.442545	0.419186	0.380673	0.382626					D9PC16:0/16:0	0.0746049	0.0450708	0.025506	0.0178365	0.0230385
			D9PC16:0/18:2	0.222362	0.548452	0.461872	0.393022	0.343313					D9PC16:0/18:2	0.0220211	0.0319891	0.0218994	0.0227072	0.0180196
			D9PC16:0/18:1	0.357154	0.739866	0.524164	0.420013	0.360292					D9PC16:0/18:1	0.0403986	0.056987	0.0297608	0.0153653	0.0175627
			D9PC16:0/20:4	0.182445	0.470401	0.438606	0.387461	0.345087					D9PC16:0/20:4	0.0255225	0.0386722	0.0219303	0.0170681	0.0150245
			D9PC18:1/18:2	0.13096	0.450354	0.444761	0.393221	0.330535					D9PC18:1/18:2	0.0073546	0.0263604	0.0291299	0.0181394	0.0197998
			D9PC18:0/18:2	0.0772369	0.350718	0.39987	0.358985	0.323388					D9PC18:0/18:2	0.00835766	0.0269419	0.02348	0.0158442	0.0167866
			D9PC18:0/18:1	0.0886212	0.449198	0.438184	0.399713	0.3541					D9PC18:0/18:1	0.0141455	0.0450095	0.0388994	0.00983344	0.0283047
			D9PC16:0/22:6	0.204958	0.433889	0.332186	0.281821	0.233492					D9PC16:0/22:6	0.0133568	0.0240375	0.0242259	0.0188801	0.0160089
			D9PC18:1/20:4	0.12539	0.397827	0.405946	0.348253	0.311128					D9PC18:1/20:4	0.0157281	0.0294814	0.022267	0.0281817	0.013693
			D9PC18:0/20:4	0.0729461	0.277614	0.355067	0.33285	0.30274					D9PC18:0/20:4	0.0131889	0.0227746	0.0257519	0.0160279	0.0164924
			D9PC18:0/20:3	0.0386038	0.229737	0.342686	0.364257	0.322085					D9PC18:0/20:3	0.00525261	0.032161	0.0276317	0.0129888	0.0184297
			D9PC18:0/22:6	0.0519781	0.191997	0.210659	0.185171	0.173919					D9PC18:0/22:6	0.00439428	0.0131477	0.0227205	0.0278836	0.0137114
8	Fractional Methyl-D9			8	24	48	72	96				SEM (%)		8	24	48	72	96
	Enrichment LPC (%)		D9LPC16:0	0.182543	0.57037	0.479815	0.414658	0.372423					D9LPC16:0	0.0380907	0.041043	0.0140597	0.0209028	0.0196036
			D9LPC18:2	0.18278	0.439941	0.395192	0.320248	0.276982					D9LPC18:2	0.0137939	0.0376004	0.012099	0.0187978	0.0143969
			D9LPC18:1	0.274315	0.646047	0.49461	0.409407	0.367449					D9LPC18:1	0.0305179	0.0501727	0.0371285	0.0225063	0.0293011
			D9LPC18:0	0.0989999	0.324794	0.366849	0.387079	0.304182					D9LPC18:0	0.0159595	0.0230188	0.0347763	0.0312164	0.0192718
			D9LPC20:4	0.168379	0.331283	0.385191	0.324691	0.274229					D9LPC20:4	0.0285065	0.0163494	0.0295993	0.0185963	0.0446185
9	Fractional Methyl-D9			8	24	48	72	96				SEM (%)		8	24	48	72	96
	Enrichment SM (%)		D9SM16:1	0.0679931	0.234103	0.283775	0.334079	0.309105					D9SM16:1	0.0100038	0.0185427	0.0156903	0.0313293	0.0231119
			D9SM16:0	0.0346096	0.166857	0.241201	0.261936	0.258616					D9SM16:0	0.00386035	0.0181585	0.0188627	0.0202821	0.014043
			D9SM18:1	0.0771385	0.261912	0.255776	0.235503	0.291307					D9SM18:1	0.0159621	0.0359459	0.0355114	0.0144747	0.00949014
			D9SM18:0	0.0603986	0.19499	0.260264	0.228712	0.287778					D9SM18:0	0.00940897	0.0321881	0.0304323	0.0548868	0.0276936
			D9SM24:2	0.0845314	0.241143	0.297947	0.330107	0.345922					D9SM24:2	0.00904019	0.0312066	0.0236145	0.0586972	0.019987
			D9SM24:1	0.0462849	0.189065	0.258693	0.308688	0.376257					D9SM24:1	0.00555962	0.0255383	0.0288908	0.0372597	0.0140275
			D9SM24:0	0.0384909	0.12456	0.25398	0.262257	0.27531					D9SM24:0	0.0103445	0.0235234	0.0314583	0.0321592	0.0419328

## Sheet: Erythrocyte Control data 
1	Erythrocyte PC concentrations			Concentration	SEM
	𝜇mol/ml		PC16:0/16:0	0.0555733	0.00308809
	T=0		PC16:0/18:2	0.478327	0.0398669
			PC16:0/18:1	0.307438	0.0230033
			PC16:0/20:4	0.128946	0.0101629
			PC18:1/18:2	0.109953	0.0138743
			PC18:0/18:2	0.188096	0.0318103
			PC18:0/18:1	0.062192	0.0079479
			PC16:0/22:6	0.048132	0.00274898
			PC18:1/20:4	0.0329576	0.00231196
			PC18:0/20:4	0.0660384	0.0053403
			PC18:0/20:3	0.0397332	0.00150447
			PC18:0/22:6	0.0109364	0.00117231
2	Erythrocyte LPC concentrations
	𝜇mol/ml			Concentration	SEM
	T=0		LPC16:0	0.0335926	0.00299753
			LPC18:2	0.0291151	0.00487535
			LPC18:1	0.0189622	0.00204761
			LPC18:0	0.0190049	0.00319757
			LPC20:4	0.00771551	0.000648007
3	Erythrocyte SM concentrations
	𝜇mol/ml			Concentration	SEM
	T=0		SM16:1	0.0208019	0.00179174
			SM16:0	0.199202	0.0212251
			SM18:1	0.0121076	0.00166814
			SM18:0	0.0277176	0.00408904
			SM24:2	0.0591118	0.0012139
			SM24:1	0.206902	0.0119883
			SM24:0	0.128997	0.0113188
4	Factional Composition PC			0	8	24	48	72	96			SEM (%)		0	8	24	48	72	96
	%		PC16:0/16:0	3.70314	4.27387	3.90841	3.85293	3.69154	3.88598				PC16:0/16:0	0.296519	0.421863	0.0962307	0.18629	0.282885	0.297494
			PC16:0/18:2	31.1744	31.0186	29.9879	31.3687	29.9919	29.9906				PC16:0/18:2	0.493724	1.23695	1.49382	1.01509	0.906794	0.850244
			PC16:0/18:1	20.2416	20.469	19.9538	20.2091	19.3911	20.081				PC16:0/18:1	1.11892	0.770891	0.987095	0.871518	1.10242	0.952002
			PC16:0/20:4	8.46962	8.68764	8.90194	9.01247	9.24012	9.03464				PC16:0/20:4	0.50605	0.860639	0.720217	0.592054	0.463827	0.741833
			PC18:1/18:2	7.07115	7.21357	7.1234	7.11607	7.69915	7.17752				PC18:1/18:2	0.567082	0.468157	0.202365	0.297727	0.505151	0.441069
			PC18:0/18:2	12.003	12.4624	11.8937	11.7089	13.0627	11.8575				PC18:0/18:2	1.49945	0.763142	1.19574	1.13737	1.36897	1.21938
			PC18:0/18:1	4.008	4.64437	4.48196	4.19948	4.71076	4.25751				PC18:0/18:1	0.280731	0.350746	0.615787	0.507287	0.433908	0.487607								0
			PC16:0/22:6	3.2467	2.59528	3.1088	3.10435	3.08939	3.18382				PC16:0/22:6	0.373517	0.395152	0.249212	0.277045	0.165783	0.417423
			PC18:1/20:4	2.20816	1.77186	2.27615	2.06071	2.07582	2.26156				PC18:1/20:4	0.247615	0.0704247	0.206478	0.177353	0.20417	0.146832
			PC18:0/20:4	4.48181	3.82355	4.7094	4.26196	4.01649	4.69331				PC18:0/20:4	0.67518	0.108275	0.517112	0.137024	0.28251	0.167459
			PC18:0/20:3	2.64538	2.33364	2.90591	2.3487	2.30567	2.79202				PC18:0/20:3	0.189026	0.156829	0.245642	0.17114	0.103572	0.173393
			PC18:0/22:6	0.747063	0.706216	0.748628	0.7566	0.725316	0.784474				PC18:0/22:6	0.132317	0.0399018	0.0411475	0.0541053	0.0579837	0.0801067
5	Fractional composition LPC			0	8	24	48	72	96			SEM (%)		0	8	24	48	72	96
	%		LPC16:0	31.5288	30.789	30.1104	34.0437	29.8729	30.5951				LPC16:0	1.92618	1.3088	2.09901	3.11876	1.59861	1.92529
			LPC18:2	26.3121	25.1002	25.9963	25.8764	27.9684	25.8313				LPC18:2	1.55917	1.22766	1.14709	1.39203	0.254502	1.37397
			LPC18:1	17.6202	18.6773	21.1582	19.4315	19.8471	20.5865				LPC18:1	1.09675	0.358797	1.18661	1.50582	0.928379	0.957348
			LPC18:0	17.2847	19.6167	16.336	13.3714	15.6656	15.7594				LPC18:0	1.55758	1.43559	2.26096	0.946714	1.44883	2.65372
			LPC20:4	7.25414	5.81674	6.39918	7.27698	6.64602	7.22775				LPC20:4	0.457395	0.62452	0.902528	0.782091	0.457225	0.900275
6	Fractional composition SM			0	8	24	48	72	96			SEM (%)		0	8	24	48	72	96
	%		SM16:1	3.17965	3.13239	2.84327	3.49622	3.42979	3.04659				SM16:1	0.233313	0.302047	0.267015	0.303818	0.384388	0.234783
			SM16:0	30.2145	29.3137	26.215	31.3014	30.4259	28.4315				SM16:0	2.48133	3.13685	2.96769	1.86849	1.72188	2.09948
			SM18:1	1.83053	2.08446	1.76086	1.91018	2.20079	1.96449				SM18:1	0.225976	0.031735	0.153366	0.10756	0.0571318	0.124076
			SM18:0	4.17652	4.77943	4.11842	4.61792	4.61581	4.37321				SM18:0	0.53732	0.253251	0.442772	0.241011	0.309415	0.337066
			SM24:2	9.1336	8.87163	9.62466	9.29858	9.26319	9.70491				SM24:2	0.553186	0.714591	0.429025	0.326178	0.256596	0.245499
			SM24:1	31.6458	32.7084	34.4795	31.1971	31.8204	32.9802				SM24:1	1.17505	2.05911	1.39595	1.10279	0.920354	1.07703
			SM24:0	19.8194	19.11	20.9583	18.1785	18.244	19.4991				SM24:0	1.95205	0.826411	1.91891	1.25753	1.12234	1.39191
7	Fractional Methyl-D9			8	24	48	72	96				SEM (%)		8	24	48	72	96
	Enrichment PC (%)		D9PC16:0/16:0	0.094533	0.138119	0.160524	0.148365	0.296988					D9PC16:0/16:0	0.0412135	0.0499581	0.0406216	0.0172527	0.0261093
			D9PC16:0/18:2	0.0654321	0.370314	0.483046	0.556221	0.541708					D9PC16:0/18:2	0.0124814	0.0417447	0.0300719	0.0258364	0.0181065
			D9PC16:0/18:1	0.0603119	0.247267	0.283457	0.331141	0.43861					D9PC16:0/18:1	0.0266877	0.0311788	0.0521982	0.0394616	0.0372189
			D9PC16:0/20:4	0.0865276	0.450515	0.731504	0.623182	0.678394					D9PC16:0/20:4	0.0161846	0.0844939	0.13794	0.0106912	0.0617958
			D9PC18:1/18:2	0.0482391	0.300724	0.316482	0.485761	0.506465					D9PC18:1/18:2	0.0265044	0.0364143	0.089619	0.0226356	0.0263858
			D9PC18:0/18:2	0.0274459	0.193214	0.295445	0.222394	0.32093					D9PC18:0/18:2	0.00772373	0.0345345	0.0775511	0.0516947	0.0330072
			D9PC18:0/18:1	0.0382235	0.100884	0.217423	0.21282	0.298433					D9PC18:0/18:1	0.0082933	0.017985	0.112481	0.102419	0.0455629
			D9PC16:0/22:6	0.0919124	0.420483	0.525767	0.464632	0.363755					D9PC16:0/22:6	0.0239277	0.0402839	0.0395573	0.0294209	0.0905327
			D9PC18:1/20:4	0.0550239	0.310827	0.484621	0.508647	0.458185					D9PC18:1/20:4	0.0147615	0.0852646	0.0436152	0.0394912	0.0313667
			D9PC18:0/20:4	0.0789934	0.203053	0.321594	0.294556	0.326482					D9PC18:0/20:4	0.0348136	0.04675	0.0851625	0.0451994	0.0296997
			D9PC18:0/20:3	0.0505295	0.118214	0.148988	0.16562	0.206415					D9PC18:0/20:3	0.0303935	0.0443524	0.0514464	0.0414577	0.0339805
			D9PC18:0/22:6	0.0601295	0.169292	0.17808	0.165764	0.218507					D9PC18:0/22:6	0.0249302	0.0558819	0.0522426	0.0468641	0.0434895
8	Fractional Methyl-D9			8	24	48	72	96				SEM (%)		8	24	48	72	96
	Enrichment LPC (%)		D9LPC16:0	0.229201	0.672739	0.494408	0.615899	0.554219					D9LPC16:0	0.0824732	0.0581745	0.0451275	0.0712258	0.054194
			D9LPC18:2	0.167693	0.339061	0.508676	0.458401	0.553095					D9LPC18:2	0.0227952	0.065128	0.0668402	0.030253	0.0554993
			D9LPC18:1	0.161985	0.447616	0.543427	0.331601	0.478085					D9LPC18:1	0.0295711	0.156635	0.205513	0.0729038	0.0595588
			D9LPC18:0	0.154172	0.525577	0.517055	0.587162	0.353562					D9LPC18:0	0.0214909	0.114614	0.0718727	0.0417787	0.0891981
			D9LPC20:4	0.287328	0.715448	0.582956	0.447333	0.334528					D9LPC20:4	0.0418159	0.25518	0.119346	0.0926957	0.162446
9	Fractional Methyl-D9			8	24	48	72	96				SEM (%)		8	24	48	72	96
	Enrichment SM (%)		D9SM16:1	0.0312037	0.194378	0.322658	0.445816	0.439514					D9SM16:1	0.0133214	0.0242638	0.0317136	0.0451367	0.0242439
			D9SM16:0	0.00756809	0.0626732	0.115566	0.201603	0.291657					D9SM16:0	0.00383854	0.0115332	0.0133143	0.00563937	0.0298474
			D9SM18:1	0.0447493	0.08174	0.274812	0.210471	0.29949					D9SM18:1	0.0138354	0.0125953	0.0934438	0.0383338	0.017226
			D9SM18:0	0.00943192	0.0891627	0.121369	0.0935867	0.110538					D9SM18:0	0.00208913	0.0472849	0.0487584	0.025866	0.013192
			D9SM24:2	0.0173259	0.0178831	0.0478747	0.0118123	0.0758312					D9SM24:2	0.00641427	0.00780383	0.0244898	0.00540036	0.023281
			D9SM24:1	0.000509042	0.00998858	0.024905	0.0612242	0.0632242					D9SM24:1	0.000342489	0.00351313	0.00837193	0.00587799	0.0110207
			D9SM24:0	0.000947425	0.00939052	0.0120118	0.0344112	0.0460865					D9SM24:0	0.000489259	0.00531132	0.00553739	0.00195243	0.0113881

## Sheet: Plasma Patient data 
1	Plasma PC concentrations			Concentration	SEM
	𝜇mol/ml		PC16:0/16:0	0.0241148	0.00703811
	T=0		PC16:0/18:2	0.344464	0.0311946
			PC16:0/18:1	0.321113	0.0383777
			PC16:0/20:4	0.148991	0.0184893
			PC18:1/18:2	0.0915292	0.0079901
			PC18:0/18:2	0.208544	0.026106
			PC18:0/18:1	0.0580292	0.00995037
			PC16:0/22:6	0.0500218	0.0103431
			PC18:1/20:4	0.0382124	0.00552192
			PC18:0/20:4	0.0949061	0.0138934
			PC18:0/20:3	0.0310806	0.00511016
			PC18:0/22:6	0.0224376	0.00468397
2	Plasma LPC concentrations
	𝜇mol/ml			Concentration	SEM
	T=0		LPC16:0	0.0236952	0.00659081
			LPC18:2	0.0192242	0.00519407
			LPC18:1	0.0182958	0.00533865
			LPC18:0	0.0134363	0.00486478
			LPC20:4	0.0104546	0.00296902
3	Plasma SM concentrations			Concentration	SEM
	𝜇mol/ml		SM16:1	0.00712036	0.000896775
	T=0		SM16:0	0.0516756	0.00574136
			SM18:1	0.00403876	0.000425756
			SM18:0	0.00965199	0.00104884
			SM24:2	0.014171	0.00167975
			SM24:1	0.0322483	0.00417015
			SM24:0	0.00680676	0.000972482
4	Factional Composition PC			0	6	12	24	48	72	96			SEM (%)		0	6	12	24	48	72	96
	%		PC16:0/16:0	1.57459	1.33462	1.84333	1.40293	1.5691	1.39871	1.49384				PC16:0/16:0	0.277481	0.118967	0.359873	0.286935	0.245849	0.214794	0.182522
			PC16:0/18:2	24.4	24.2333	23.4892	25.3296	24.6517	25.2574	25.5257				PC16:0/18:2	1.11571	0.95641	1.23209	1.09602	0.994651	1.22788	1.21317
			PC16:0/18:1	22.1987	21.5816	22.3298	21.9213	21.4813	22.4377	22.1403				PC16:0/18:1	1.12893	1.24251	1.10506	1.20075	1.80926	1.22505	1.36793
			PC16:0/20:4	10.6096	10.8363	10.5809	10.4783	10.7196	10.0879	10.1366				PC16:0/20:4	1.14611	1.25717	1.16347	1.10992	1.11729	0.780271	0.826613
			PC18:1/18:2	6.53031	7.10948	6.9939	6.98231	7.63871	7.89722	7.92431				PC18:1/18:2	0.446475	0.568411	0.539807	0.419676	0.387568	0.286679	0.313999
			PC18:0/18:2	14.3087	14.6216	15.4021	14.762	14.4955	13.7506	13.8275				PC18:0/18:2	0.796068	0.873278	0.892238	0.797259	0.740466	0.624161	0.557556
			PC18:0/18:1	3.93023	3.84763	4.14969	3.8749	3.8615	3.58206	3.49546				PC18:0/18:1	0.473495	0.464843	0.479485	0.363252	0.36953	0.423185	0.394256
			PC16:0/22:6	3.48868	3.70772	3.03983	3.42311	3.27378	3.48854	3.4947				PC16:0/22:6	0.549964	0.597424	0.545873	0.598759	0.52608	0.482733	0.417408
			PC18:1/20:4	2.6311	2.80913	2.57857	2.53055	2.85949	2.84124	2.93124				PC18:1/20:4	0.198493	0.243338	0.20956	0.246221	0.262417	0.182614	0.235802
			PC18:0/20:4	6.50962	6.25015	6.25404	6.06643	5.98528	5.85607	5.7191				PC18:0/20:4	0.497037	0.466254	0.543939	0.48634	0.395581	0.379912	0.380594
			PC18:0/20:3	2.27339	2.11022	1.94015	1.85277	2.14623	2.02684	2.03587				PC18:0/20:3	0.474188	0.254132	0.180939	0.142123	0.225235	0.153378	0.156253
			PC18:0/22:6	1.54512	1.55815	1.3985	1.37583	1.31773	1.37561	1.2753				PC18:0/22:6	0.238223	0.230343	0.229855	0.239744	0.200868	0.188026	0.15017
5	Fractional composition LPC			0	6	12	24	48	72	96			SEM (%)		0	6	12	24	48	72	96
	%		LPC16:0	28.4316	27.1982	25.8241	25.6253	25.6261	25.0552	25.9715				LPC16:0	1.53424	1.24595	1.0621	1.15648	1.80984	1.95951	1.74418
			LPC18:2	24.0924	24.5069	23.9301	24.3481	23.1447	22.5718	22.9366				LPC18:2	1.16783	1.34482	1.08784	1.18649	1.35998	1.96708	1.65666
			LPC18:1	21.4853	21.5248	22.352	23.3184	21.8585	22.1698	21.7671				LPC18:1	1.35384	1.01906	1.32325	1.17493	2.09232	2.14215	2.02599
			LPC18:0	13.6586	14.5799	14.4458	12.9888	18.2162	18.9425	17.7503				LPC18:0	1.11061	2.25268	1.71749	0.96938	5.59539	6.45225	5.31292
			LPC20:4	12.3321	12.1903	13.448	13.7194	11.1545	11.2606	11.5745				LPC20:4	1.16164	1.33859	1.3881	1.85403	1.67997	1.46944	1.30265
6	Fractional composition SM			0	6	12	24	48	72	96			SEM (%)		0	6	12	24	48	72	96
	%		SP16:1	5.68104	5.68783	5.94728	5.50628	5.43331	5.4565	5.26475				SP16:1	0.375203	0.418698	0.37875	0.382783	0.327239	0.38356	0.365718
			SP16:0	41.281	39.7631	41.8464	40.1345	38.181	38.5448	38.189				SP16:0	1.78218	1.31049	1.57354	1.21148	1.09081	1.03056	1.13271
			SP18:1	3.29389	3.58814	3.12623	3.20458	3.30004	3.16123	3.2007				SP18:1	0.253339	0.374272	0.220596	0.195079	0.239071	0.207173	0.18338
			SP18:0	7.93687	8.43136	7.24702	7.49308	7.43864	7.31808	7.43079				SP18:0	0.896148	0.922081	0.680458	0.521206	0.397906	0.310744	0.560259
			SP24:2	11.34	10.7322	11.3624	11.5655	12.1377	11.1272	11.6057				SP24:2	0.875306	0.881518	0.628482	0.705851	0.687116	0.527216	0.611824
			SP24:1	25.0839	26.2576	25.3413	26.332	27.8955	28.3886	28.2341				SP24:1	1.2581	1.02421	1.37731	0.886578	0.742991	0.845615	0.860458
			SP24:0	5.38319	5.53978	5.12948	5.76408	5.61379	6.00352	6.07493				SP24:0	0.512975	0.479515	0.444464	0.646575	0.430337	0.497843	0.483612
7	Fractional Methyl-D9			6	12	24	48	72	96				SEM (%)		6	12	24	48	72	96
	Enrichment PC (%)		D9PC16:0/16:0	0.257775	0.400484	0.670345	0.598861	0.67297	0.612071					D9PC16:0/16:0	0.0794714	0.0772625	0.0782238	0.0510422	0.096272	0.0641062
			D9PC16:0/18:2	0.222678	0.512146	0.780397	0.712683	0.628157	0.535666					D9PC16:0/18:2	0.0845023	0.0752627	0.0679265	0.0571407	0.0540834	0.0356115
			D9PC16:0/18:1	0.315333	0.648774	0.993098	0.830491	0.625538	0.549263					D9PC16:0/18:1	0.123444	0.10507	0.0794078	0.084428	0.0546624	0.0489118
			D9PC16:0/20:4	0.195521	0.447948	0.714323	0.687914	0.639973	0.557927					D9PC16:0/20:4	0.080455	0.0759261	0.0564118	0.0488201	0.0606778	0.0382405
			D9PC18:1/18:2	0.189888	0.451623	0.718554	0.698479	0.626478	0.57576					D9PC18:1/18:2	0.056467	0.0598216	0.0549778	0.0618257	0.06086	0.0651796
			D9PC18:0/18:2	0.129257	0.346852	0.653936	0.633679	0.633717	0.540966					D9PC18:0/18:2	0.0402027	0.0481158	0.0530336	0.0518056	0.0711449	0.0467626
			D9PC18:0/18:1	0.121366	0.301294	0.671202	0.758149	0.681412	0.557454					D9PC18:0/18:1	0.0450769	0.0521333	0.0608897	0.0599748	0.0925993	0.0539306
			D9PC16:0/22:6	0.14761	0.393539	0.608068	0.599259	0.406466	0.403363					D9PC16:0/22:6	0.0582159	0.0638987	0.0571063	0.093941	0.0431846	0.0413189
			D9PC18:1/20:4	0.133783	0.374094	0.71504	0.607949	0.520552	0.480239					D9PC18:1/20:4	0.0515338	0.0526683	0.09407	0.0512689	0.0444604	0.0312276
			D9PC18:0/20:4	0.0886956	0.240103	0.432163	0.602756	0.518284	0.51653					D9PC18:0/20:4	0.0377308	0.0386105	0.0524202	0.0452587	0.0461765	0.0457331
			D9PC18:0/20:3	0.0866652	0.180409	0.408731	0.506374	0.504539	0.567931					D9PC18:0/20:3	0.0530317	0.0392864	0.0641192	0.0767835	0.0739868	0.0964853
			D9PC18:0/22:6	0.0676205	0.168006	0.333622	0.421086	0.349198	0.362137					D9PC18:0/22:6	0.0319053	0.0320334	0.046388	0.0525426	0.043562	0.0562523
8	Fractional Methyl-D9			6	12	24	48	72	96				SEM (%)		6	12	24	48	72	96
	Enrichment LPC (%)		D9LPC16:0	0.283267	0.515866	0.938399	0.756849	0.689213	0.587732					D9LPC16:0	0.104397	0.0822154	0.0933648	0.0473221	0.0621847	0.0798671
			D9LPC18:2	0.193961	0.399118	0.873241	0.614283	0.573361	0.502304					D9LPC18:2	0.0593406	0.0669879	0.16258	0.0628155	0.038583	0.039833
			D9LPC18:1	0.306847	0.632305	0.959067	0.68215	0.619289	0.5327					D9LPC18:1	0.109257	0.0936218	0.0902992	0.0699332	0.0479104	0.0447829
			D9LPC18:0	0.136254	0.25132	0.535114	0.500885	0.420128	0.370301					D9LPC18:0	0.0457984	0.0495424	0.0523314	0.0754802	0.0681101	0.0587548
			D9LPC20:4	0.152854	0.319205	0.602482	0.739333	0.569421	0.561037					D9LPC20:4	0.0509498	0.0537671	0.0363846	0.116839	0.0559037	0.0520294
9	Enrichment SM (%)			6	12	24	48	72	96				SEM (%)		6	12	24	48	72	96
			D9SM16:1	0.0703196	0.172921	0.433094	0.505445	0.494649	0.582869					D9SM16:1	0.0234704	0.0354285	0.0347942	0.0393007	0.0432018	0.0399692
			D9SM16:0	0.046462	0.144758	0.322211	0.447341	0.462678	0.465356					D9SM16:0	0.021544	0.0286948	0.0337855	0.0379943	0.0287856	0.0367573
			D9SM18:1	0.0855764	0.194651	0.527743	0.50443	0.541928	0.550847					D9SM18:1	0.0302304	0.0298106	0.0489338	0.0359733	0.0533495	0.0603107
			D9SM18:0	0.0757538	0.207875	0.417418	0.568383	0.573467	0.634851					D9SM18:0	0.0259452	0.0527364	0.0507272	0.0501337	0.0532421	0.133644
			D9SM24:2	0.0721207	0.182609	0.464998	0.462767	0.643123	0.502107					D9SM24:2	0.030468	0.0459999	0.0599432	0.0690005	0.114237	0.0833877
			D9SM24:1	0.0506361	0.185923	0.341533	0.52432	0.558841	0.540596					D9SM24:1	0.0296055	0.0421895	0.0626213	0.0414448	0.0430951	0.0765521
			D9SM24:0	0.0683468	0.221374	0.328713	0.539069	0.588752	0.515372					D9SM24:0	0.0347753	0.0552318	0.0551692	0.0493115	0.0607867	0.0561692

## Sheet: Erythrocyte Patient data
1	Erythrocyte PC concentrations			Concentration	SEM
	𝜇mol/ml		PC16:0/16:0	0.0697066	0.005104
	T=0		PC16:0/18:2	0.387755	0.0248048
			PC16:0/18:1	0.391831	0.0159756
			PC16:0/20:4	0.148452	0.0197523
			PC18:1/18:2	0.0898919	0.00768779
			PC18:0/18:2	0.166033	0.0101808
			PC18:0/18:1	0.0724713	0.00368393
			PC16:0/22:6	0.0452481	0.00671816
			PC18:1/20:4	0.0326021	0.00323913
			PC18:0/20:4	0.0637157	0.00683356
			PC18:0/20:3	0.031806	0.00282563
			PC18:0/22:6	0.0110478	0.0016456
2	Erythrocyte LPC concentrations
	𝜇mol/ml			Concentration	SEM
	T=0		LPC16:0	0.0345109	0.00307382
			LPC18:2	0.0217775	0.00286086
			LPC18:1	0.0263332	0.00363681
			LPC18:0	0.0118907	0.00111843
			LPC20:4	0.00814832	0.0012828
3	Erythrocyte SM concentrations			Concentration	SEM
	𝜇mol/ml		SM16:1	0.0243604	0.00284879
	T=0		SM16:0	0.19348	0.0158279
			SM18:1	0.0123564	0.00158217
			SM18:0	0.027419	0.00198008
			SM24:2	0.0428147	0.00350451
			SM24:1	0.163247	0.0127699
			SM24:0	0.0905231	0.00809944
4	Factional Composition PC			0	6	12	24	48	72	96			SEM (%)		0	6	12	24	48	72	96
	%		PC16:0/16:0	4.59268	4.96706	4.72003	4.88341	4.82844	5.27881	6.1064				PC16:0/16:0	0.243796	0.311481	0.301857	0.251085	0.236406	0.377874	0.773931
			PC16:0/18:2	25.6887	25.0447	25.299	25.5782	23.8665	25.4085	23.3593				PC16:0/18:2	1.18812	0.811978	0.401416	0.893946	1.08248	0.974908	0.927552
			PC16:0/18:1	26.1908	27.7845	27.2704	27.3254	26.9745	28.3992	29.4091				PC16:0/18:1	1.40467	1.18491	1.77116	1.30173	1.43445	1.44129	1.40966
			PC16:0/20:4	9.67405	8.01419	8.86624	8.69531	8.57512	7.82677	6.43094				PC16:0/20:4	1.11783	0.792851	1.266	1.02164	0.961435	0.988373	0.860214
			PC18:1/18:2	5.89545	5.589	5.7793	5.68653	6.35076	5.8956	6.01416				PC18:1/18:2	0.342363	0.37122	0.413817	0.320511	0.45161	0.221845	0.332854
			PC18:0/18:2	10.9561	10.667	10.7279	10.7669	11.84	10.536	11.7298				PC18:0/18:2	0.356367	0.512351	0.380815	0.281858	0.729351	0.32615	0.43915
			PC18:0/18:1	4.84918	5.53129	5.83768	5.12843	5.84065	5.31033	6.68847				PC18:0/18:1	0.319737	0.520799	0.949054	0.603362	0.672265	0.533304	0.680898
			PC16:0/22:6	2.99918	3.03587	2.9156	2.86342	2.62407	2.53318	2.25434				PC16:0/22:6	0.47818	0.495453	0.434621	0.489492	0.359572	0.431495	0.3235
			PC18:1/20:4	2.13649	2.17514	1.91281	2.09018	2.19953	2.00664	1.74056				PC18:1/20:4	0.189846	0.289869	0.278499	0.226601	0.223221	0.211344	0.257249
			PC18:0/20:4	4.17245	4.1401	3.64214	3.97723	4.01312	3.79639	3.34708				PC18:0/20:4	0.403239	0.457797	0.413687	0.36948	0.322113	0.393111	0.40749
			PC18:0/20:3	2.11262	2.26983	2.32786	2.28472	2.17143	2.36827	2.2728				PC18:0/20:3	0.186586	0.104234	0.100965	0.106811	0.125041	0.173744	0.131948
			PC18:0/22:6	0.732353	0.781435	0.701004	0.720278	0.715904	0.640265	0.647165				PC18:0/22:6	0.113326	0.125406	0.0816619	0.124479	0.106153	0.0941595	0.104503
5	Fractional composition LPC			0	6	12	24	48	72	96			SEM (%)		0	6	12	24	48	72	96
	%		LPC16:0	34.1985	36.3037	34.3225	34.2902	32.7418	31.4804	36.139				LPC16:0	0.971463	1.0579	1.76775	1.12913	1.67648	2.10408	1.80141
			LPC18:2	20.9443	19.235	19.8661	21.2073	20.5463	20.1382	17.1895				LPC18:2	1.1547	1.26373	0.999681	0.865476	0.901439	0.938596	1.09649
			LPC18:1	25.1509	25.5436	25.6787	25.2674	25.3501	28.0686	27.0861				LPC18:1	1.05771	1.18824	1.0906	1.39875	2.98753	1.47092	1.18307
			LPC18:0	11.8978	12.603	12.9218	11.669	14.3863	13.2585	13.8362				LPC18:0	0.62978	0.637516	1.23182	1.00311	1.65918	1.37583	0.903209
			LPC20:4	7.80852	6.31476	7.21089	7.56604	6.97557	7.05436	5.74915				LPC20:4	1.05632	0.774745	1.42826	1.26724	1.06363	1.11691	1.05485
6	Fractional composition SM			0	6	12	24	48	72	96			SEM (%)		0	6	12	24	48	72	96
	%		SP16:1	4.36806	3.73208	4.12734	4.29105	4.11389	4.43934	4.19335				SP16:1	0.337411	0.202065	0.237276	0.259609	0.28942	0.467802	0.385987
			SP16:0	34.9094	33.2182	34.3229	33.5288	36.1044	34.8672	36.2279				SP16:0	0.632553	1.48656	1.61417	0.55041	0.788451	2.3196	1.7901
			SP18:1	2.19714	2.0876	2.04736	2.23239	2.26212	2.30481	2.33237				SP18:1	0.203007	0.113868	0.141643	0.192884	0.159354	0.300567	0.311699
			SP18:0	4.98655	4.80828	4.72586	4.90093	4.92234	5.04147	5.28412				SP18:0	0.208708	0.206156	0.213934	0.241722	0.130663	0.389325	0.377559
			SP24:2	7.72387	7.47296	7.17999	7.32834	7.47553	7.00159	7.01617				SP24:2	0.2423	0.455663	0.47423	0.399021	0.401844	0.521954	0.493616
			SP24:1	29.4912	30.4375	29.7449	30.4375	29.0959	29.2835	28.9935				SP24:1	0.844668	0.971714	1.33322	0.734521	0.826179	1.80682	1.57943
			SP24:0	16.3237	18.2433	17.8517	17.281	16.0258	17.062	15.9525				SP24:0	0.655038	0.999096	0.990229	0.926421	0.736626	1.4891	1.49027
7	Fractional Methyl-D9			6	12	24	48	72	96				SEM (%)		6	12	24	48	72	96
	Enrichment PC (%)		D9PC16:0/16:0	0.320491	0.207756	0.414116	0.636406	0.432468	0.652155					D9PC16:0/16:0	0.0869756	0.0827202	0.131989	0.0924154	0.0801798	0.140388
			D9PC16:0/18:2	0.120151	0.19234	0.523717	0.911251	0.845266	1.05027					D9PC16:0/18:2	0.0246216	0.0438952	0.103854	0.184849	0.0903292	0.196837
			D9PC16:0/18:1	0.222602	0.255113	0.58825	0.85694	0.631256	0.940778					D9PC16:0/18:1	0.0481899	0.0792792	0.1702	0.126309	0.0828446	0.174275
			D9PC16:0/20:4	0.160186	0.199881	0.62531	1.02479	0.950866	1.07202					D9PC16:0/20:4	0.0293807	0.0333438	0.118173	0.188303	0.0775576	0.115325
			D9PC18:1/18:2	0.425966	0.317715	0.652356	0.91112	0.821029	0.792597					D9PC18:1/18:2	0.0982956	0.0790085	0.134816	0.128292	0.0909059	0.0867261
			D9PC18:0/18:2	0.341929	0.297502	0.599365	0.915894	0.649307	0.656621					D9PC18:0/18:2	0.0706516	0.0911486	0.114401	0.10059	0.0817251	0.125243
			D9PC18:0/18:1	0.178356	0.146619	0.466418	0.737787	0.509071	0.661834					D9PC18:0/18:1	0.046437	0.0537922	0.104914	0.09734	0.11104	0.120941
			D9PC16:0/22:6	0.115502	0.170337	0.409738	0.806556	0.633203	0.675901					D9PC16:0/22:6	0.0345731	0.0224114	0.0622615	0.140593	0.06538	0.15331
			D9PC18:1/20:4	0.34695	0.298118	0.532174	1.04152	0.838379	0.790813					D9PC18:1/20:4	0.0981673	0.0857146	0.106754	0.193299	0.0662565	0.117924
			D9PC18:0/20:4	0.259546	0.206889	0.363358	0.697321	0.570755	0.644555					D9PC18:0/20:4	0.0694345	0.0558825	0.061767	0.0756295	0.0749777	0.121003
			D9PC18:0/20:3	0.139541	0.120766	0.162769	0.474051	0.332276	0.342684					D9PC18:0/20:3	0.0458979	0.0518572	0.0574559	0.0747744	0.104578	0.0930267
			D9PC18:0/22:6	0.282367	0.141922	0.33562	0.496627	0.528026	0.437215					D9PC18:0/22:6	0.0695398	0.0548749	0.0769516	0.111599	0.105135	0.116753
8	Fractional Methyl-D9			6	12	24	48	72	96				SEM (%)		6	12	24	48	72	96
	Enrichment LPC (%)		D9LPC16:0	0.214157	0.410479	0.673752	1.02755	0.949736	0.619275					D9LPC16:0	0.039357	0.1284	0.149025	0.192705	0.263829	0.229088
			D9LPC18:2	0.247183	0.241052	0.479477	0.825754	0.724406	0.621543					D9LPC18:2	0.0721135	0.0648376	0.127775	0.157354	0.124531	0.178812
			D9LPC18:1	0.415152	0.359517	0.571769	0.83939	0.68753	0.679692					D9LPC18:1	0.127996	0.112649	0.173351	0.211902	0.106768	0.201978
			D9LPC18:0	0.262815	0.388534	0.713819	0.96273	0.763627	0.702147					D9LPC18:0	0.0844257	0.12233	0.185212	0.208051	0.108091	0.201744
			D9LPC20:4	0.431493	0.60965	0.61855	0.851757	0.777232	0.616941					D9LPC20:4	0.14308	0.19027	0.145538	0.209825	0.147747	0.160015
9	Fractional Methyl-D9			6	12	24	48	72	96				SEM (%)		6	12	24	48	72	96
	Enrichment SM (%)		D9SM16:1	0.0359687	0.0969663	0.355627	0.733496	0.697969	0.81996					D9SM16:1	0.0113848	0.0123653	0.0342394	0.19386	0.106457	0.0943438
			D9SM16:0	0.010827	0.0230362	0.127521	0.323236	0.374436	0.503575					D9SM16:0	0.00315764	0.00888062	0.043449	0.0670507	0.0474372	0.0760911
			D9SM18:1	0.0239103	0.052645	0.152856	0.373954	0.364434	0.463372					D9SM18:1	0.0051406	0.0107292	0.024194	0.0543749	0.0608843	0.0625569
			D9SM18:0	0.0112809	0.0473454	0.10271	0.134105	0.135985	0.215934					D9SM18:0	0.00460186	0.0127986	0.0446861	0.0350535	0.0251131	0.0550386
			D9SM24:2	0.0145497	0.0199849	0.14281	0.139528	0.104213	0.204258					D9SM24:2	0.00619724	0.00875655	0.0730584	0.0363043	0.0288562	0.0785528
			D9SM24:1	0.00451165	0.0156092	0.0511351	0.127535	0.129954	0.249787					D9SM24:1	0.00246095	0.00441299	0.0155633	0.0247352	0.0312456	0.0664717
			D9SM24:0	0.00824547	0.0126497	0.014616	0.0566649	0.0517295	0.122466					D9SM24:0	0.00442861	0.00476061	0.00714333	0.0182544	0.0124878	0.0484902
